# Supplementary material for: Evaluation of crossbreeding strategies for improved adaptation and productivity in African smallholder cattle farms
Source: Genet Sel Evol. 2025 Feb 20;57:6. doi: 10.1186/s12711-025-00952-8 (PMC11844127; doi:10.1186/s12711-025-00952-8)
Supplement: Supplementary file 3 — Additional file 3: Table S3. Phenotypic and genetic parameters for simulated local and exotic breeds with regard to genetic correlation between traits (\documentclass[12pt]{minimal} \usepackage{amsmath} \usepackage{wasysym} \usepackage{amsfonts} \usepackage{amssymb} \usepackage{amsbsy} \usepackage{mathrsfs} \usepackage{upgreek} \setlength{\oddsidemargin}{-69pt} \begin{document}$${r}_{g}$$\end{document}rg) and between local and exotic environement (\documentclass[12pt]{minimal} \usepackage{amsmath} \usepackage{wasysym} \usepackage{amsfonts} \usepackage{amssymb} \usepackage{amsbsy} \usepackage{mathrsfs} \usepackage{upgreek} \setlength{\oddsidemargin}{-69pt} \begin{document}$${r}_{g\times e}$$\end{document}rg×e). [file 12711_2025_952_MOESM3_ESM.csv]

Table S3. Phenotypic and genetic parameters for simulated localand exotic breeds with regard to genetic correlation between traits (r_g) and between local and exotic environement (r_gxe)
				Phenotypic mean				Genetic mean				Additive variance				Dominance variance				Phenotypic variance				Narrow-sense heritability
r_g	r_gxe	Generation	Breed	PV_BWl	PV_TCl	PV_BWe	PV_TCe	GV_BWl	GV_TCl	GV_BWe	GV_TCe	VarA_BWl	VarA_TCl	VarA_BWe	VarA_TCe	VarD_BWl	VarD_TCl	VarD_BWe	VarD_TCe	VarP_BWl	VarP_TCl	VarP_BWe	VarP_TCe	Add_h2_BWl	Add_h2_TCl	Add_h2_BWe	Add_h2_TCe
0	0.4	0	Exotic	324.87±6.64	-1.00±0.05	450.86±4.39	-1.50±0.05	324.91±6.64	-1.00±6.64	450.83±4.44	-1.50±4.44	383.95±25.74	0.02±25.74	181.73±14.94	0.02±14.94	131.68±12.05	0.01±12.05	61.46±6.93	0.01±6.93	1260.31±70.60	0.20±0.01	606.72±32.75	0.20±0.01	0.30±0.01	0.10±0.01	0.30±0.02	0.10±0.02
0	0.4	0	Local	325.12±6.74	-1.00±0.05	449.21±4.38	-1.50±0.05	325.09±6.64	-1.00±6.64	449.17±4.44	-1.50±4.44	377.46±31.54	0.02±31.54	177.05±15.73	0.02±15.73	131.29±11.75	0.01±11.75	60.71±6.02	0.01±6.02	1261.08±70.73	0.20±0.01	603.93±30.71	0.20±0.01	0.30±0.02	0.10±0.02	0.29±0.02	0.10±0.02
0	0.4	20	Exotic	392.66±10.75	-1.02±0.08	598.23±10.14	-1.51±0.08	392.69±10.69	-1.02±10.69	598.22±10.13	-1.51±10.13	333.87±33.29	0.02±33.29	110.95±10.88	0.02±10.88	121.35±12.80	0.01±12.80	63.36±7.34	0.01±7.34	1202.47±70.51	0.20±0.01	539.22±27.08	0.20±0.01	0.28±0.02	0.09±0.02	0.21±0.02	0.09±0.02
0	0.4	20	Local	323.99±7.23	-0.37±0.06	448.71±5.08	-1.31±0.05	323.88±7.24	-0.37±7.24	448.71±5.05	-1.31±5.05	374.18±32.11	0.02±32.11	175.64±17.17	0.02±17.17	127.77±10.73	0.01±10.73	60.12±5.71	0.01±5.71	1245.24±68.34	0.20±0.00	600.50±29.44	0.20±0.00	0.30±0.02	0.10±0.02	0.29±0.02	0.10±0.02
0	0.6	0	Exotic	325.45±6.78	-1.00±0.05	450.15±4.78	-1.50±0.04	325.64±6.82	-1.00±6.82	450.15±4.70	-1.50±4.70	375.23±27.50	0.02±27.50	180.99±12.93	0.02±12.93	130.54±11.22	0.01±11.22	61.33±5.94	0.01±5.94	1260.00±60.68	0.20±0.01	601.52±25.55	0.20±0.01	0.30±0.01	0.10±0.01	0.30±0.01	0.10±0.01
0	0.6	0	Local	324.35±6.89	-1.00±0.05	449.85±4.75	-1.50±0.04	324.36±6.82	-1.00±6.82	449.85±4.70	-1.50±4.70	375.74±30.40	0.02±30.40	181.86±14.87	0.02±14.87	128.54±11.75	0.01±11.75	62.65±6.91	0.01±6.91	1250.31±75.44	0.20±0.01	602.98±27.94	0.20±0.00	0.30±0.01	0.10±0.01	0.30±0.02	0.10±0.02
0	0.6	20	Exotic	430.29±12.51	-1.02±0.08	598.70±7.83	-1.51±0.08	430.13±12.40	-1.02±12.40	598.68±7.82	-1.52±7.82	315.68±30.35	0.02±30.35	111.97±9.23	0.02±9.23	120.34±10.78	0.01±10.78	63.98±5.93	0.01±5.93	1188.88±73.77	0.20±0.01	536.71±17.47	0.20±0.01	0.27±0.02	0.09±0.02	0.21±0.02	0.09±0.02
0	0.6	20	Local	323.77±7.46	-0.37±0.06	449.45±5.31	-1.21±0.04	323.67±7.34	-0.37±7.34	449.41±5.34	-1.21±5.34	374.85±31.55	0.02±31.55	180.20±15.05	0.02±15.05	126.18±11.12	0.01±11.12	61.06±6.33	0.01±6.33	1252.24±59.33	0.20±0.00	602.09±26.64	0.20±0.00	0.30±0.02	0.10±0.02	0.30±0.02	0.10±0.02
0	0.8	0	Exotic	324.77±6.82	-1.01±0.04	451.60±4.61	-1.49±0.04	324.77±6.86	-1.01±6.86	451.59±4.66	-1.49±4.66	374.14±28.25	0.02±28.25	177.24±15.27	0.02±15.27	130.42±13.07	0.01±13.07	61.60±6.88	0.01±6.88	1261.70±69.44	0.20±0.01	601.60±39.61	0.20±0.01	0.30±0.01	0.10±0.01	0.29±0.02	0.10±0.02
0	0.8	0	Local	325.31±6.82	-0.99±0.04	448.34±4.57	-1.51±0.04	325.23±6.86	-0.99±6.86	448.41±4.66	-1.51±4.66	371.31±24.15	0.02±24.15	178.02±16.25	0.02±16.25	128.17±11.46	0.01±11.46	60.87±6.28	0.01±6.28	1255.68±57.36	0.20±0.01	602.44±30.62	0.20±0.01	0.30±0.01	0.10±0.01	0.30±0.02	0.10±0.02
0	0.8	20	Exotic	463.61±12.03	-1.04±0.06	598.87±9.22	-1.52±0.07	463.58±12.13	-1.04±12.13	598.97±9.20	-1.52±9.20	288.45±28.80	0.02±28.80	110.54±9.20	0.02±9.20	118.69±12.41	0.01±12.41	63.11±7.01	0.01±7.01	1150.60±61.58	0.20±0.01	537.65±26.12	0.20±0.01	0.25±0.02	0.09±0.02	0.21±0.02	0.09±0.02
0	0.8	20	Local	324.26±7.72	-0.37±0.05	447.90±4.48	-1.13±0.05	324.23±7.68	-0.37±7.68	447.89±4.48	-1.12±4.48	368.15±28.37	0.02±28.37	177.21±17.96	0.02±17.96	125.85±11.40	0.01±11.40	59.51±5.62	0.01±5.62	1245.47±60.37	0.20±0.00	598.98±33.01	0.20±0.00	0.30±0.01	0.10±0.01	0.30±0.02	0.10±0.02
0.4	0.4	0	Exotic	323.28±7.45	-1.00±0.04	450.24±4.95	-1.50±0.04	323.11±7.24	-1.00±7.24	450.19±5.04	-1.50±5.04	375.31±27.50	0.02±27.50	181.09±15.91	0.02±15.91	129.11±14.22	0.01±14.22	62.08±7.10	0.01±7.10	1246.58±78.61	0.20±0.01	600.47±35.84	0.20±0.01	0.30±0.01	0.10±0.01	0.30±0.02	0.10±0.02
0.4	0.4	0	Local	326.75±7.36	-1.00±0.03	449.94±5.06	-1.50±0.04	326.89±7.24	-1.00±7.24	449.81±5.04	-1.50±5.04	373.81±34.33	0.02±34.33	179.49±20.12	0.02±20.12	129.37±12.15	0.01±12.15	62.15±6.99	0.01±6.99	1246.22±80.40	0.20±0.00	597.46±40.61	0.20±0.01	0.30±0.02	0.10±0.02	0.30±0.02	0.10±0.02
0.4	0.4	20	Exotic	388.96±11.94	-0.83±0.08	598.38±11.57	-0.99±0.07	388.85±11.91	-0.83±11.91	598.31±11.60	-0.99±11.60	320.11±28.90	0.02±28.90	109.84±12.36	0.02±12.36	120.15±13.89	0.01±13.89	64.25±8.95	0.01±8.95	1180.45±74.40	0.19±0.01	528.37±30.42	0.19±0.00	0.27±0.02	0.09±0.02	0.21±0.02	0.09±0.02
0.4	0.4	20	Local	354.34±7.59	-0.36±0.04	456.65±5.42	-1.31±0.05	354.39±7.62	-0.36±7.62	456.60±5.43	-1.31±5.43	366.79±32.69	0.02±32.69	177.12±17.65	0.02±17.65	126.69±12.84	0.01±12.84	60.25±6.69	0.01±6.69	1232.94±69.12	0.20±0.00	592.68±30.06	0.20±0.00	0.30±0.02	0.10±0.02	0.30±0.02	0.10±0.02
0.4	0.6	0	Exotic	324.71±5.70	-1.00±0.05	449.32±4.25	-1.50±0.04	324.83±5.64	-1.00±5.64	449.34±4.27	-1.50±4.27	383.65±22.07	0.02±22.07	182.04±13.72	0.02±13.72	129.60±11.97	0.01±11.97	61.58±5.27	0.01±5.27	1268.20±52.05	0.20±0.01	603.48±28.77	0.20±0.01	0.30±0.01	0.10±0.01	0.30±0.02	0.10±0.02
0.4	0.6	0	Local	325.10±5.62	-1.00±0.05	450.62±4.25	-1.50±0.04	325.17±5.64	-1.00±5.64	450.66±4.27	-1.50±4.27	377.03±22.72	0.02±22.72	184.00±12.60	0.02±12.60	130.72±10.67	0.01±10.67	64.22±5.88	0.01±5.88	1268.68±52.36	0.20±0.01	602.89±27.16	0.20±0.01	0.30±0.01	0.10±0.01	0.31±0.02	0.10±0.02
0.4	0.6	20	Exotic	426.91±10.46	-0.71±0.08	598.62±9.22	-1.00±0.08	426.83±10.38	-0.71±10.38	598.60±9.10	-1.00±9.10	313.24±28.58	0.02±28.58	113.24±9.09	0.02±9.09	119.54±12.24	0.01±12.24	62.94±5.73	0.01±5.73	1192.58±61.64	0.19±0.01	534.25±23.14	0.19±0.01	0.26±0.02	0.09±0.02	0.21±0.02	0.09±0.02
0.4	0.6	20	Local	352.31±6.54	-0.36±0.06	461.79±4.43	-1.20±0.05	352.35±6.56	-0.36±6.56	461.84±4.44	-1.21±4.44	375.52±27.58	0.02±27.58	182.22±15.47	0.02±15.47	128.15±10.22	0.01±10.22	62.29±5.40	0.01±5.40	1266.18±49.45	0.20±0.00	606.66±25.08	0.20±0.00	0.30±0.01	0.10±0.01	0.30±0.02	0.10±0.02
0.4	0.8	0	Exotic	325.42±5.91	-1.00±0.04	450.99±5.16	-1.49±0.05	325.39±5.81	-1.00±5.81	450.93±5.10	-1.49±5.10	382.40±25.83	0.02±25.83	178.15±14.42	0.02±14.42	130.58±10.26	0.01±10.26	61.56±4.90	0.01±4.90	1270.27±63.05	0.20±0.01	597.95±29.20	0.20±0.01	0.30±0.01	0.10±0.01	0.30±0.02	0.10±0.02
0.4	0.8	0	Local	324.64±5.95	-1.00±0.04	449.16±5.18	-1.51±0.05	324.61±5.81	-1.00±5.81	449.07±5.10	-1.51±5.10	380.09±24.26	0.02±24.26	180.53±13.65	0.02±13.65	130.39±11.59	0.01±11.59	61.61±5.46	0.01±5.46	1274.45±62.17	0.20±0.01	600.33±29.00	0.20±0.01	0.30±0.02	0.10±0.02	0.30±0.02	0.10±0.02
0.4	0.8	20	Exotic	466.09±11.20	-0.60±0.07	598.33±8.55	-0.99±0.07	466.05±11.26	-0.60±11.26	598.34±8.44	-0.99±8.44	299.89±32.68	0.02±32.68	112.17±9.81	0.02±9.81	121.16±11.12	0.01±11.12	63.18±4.88	0.01±4.88	1178.74±66.29	0.20±0.01	535.64±32.39	0.19±0.01	0.25±0.02	0.09±0.02	0.21±0.02	0.09±0.02
0.4	0.8	20	Local	350.99±6.25	-0.38±0.05	463.45±5.54	-1.12±0.05	351.04±6.24	-0.38±6.24	463.43±5.52	-1.12±5.52	371.23±30.21	0.02±30.21	176.23±13.89	0.02±13.89	127.33±10.18	0.01±10.18	60.22±5.30	0.01±5.30	1256.25±60.71	0.20±0.00	596.23±27.35	0.20±0.00	0.30±0.02	0.10±0.02	0.30±0.02	0.10±0.02
-0.4	0.4	0	Exotic	325.06±6.55	-1.00±0.04	450.61±5.12	-1.50±0.05	324.98±6.60	-1.00±6.60	450.59±5.12	-1.50±5.12	379.41±25.24	0.02±25.24	178.13±14.83	0.02±14.83	130.07±11.21	0.01±11.21	60.82±5.78	0.01±5.78	1250.74±60.72	0.20±0.01	598.97±38.13	0.20±0.01	0.30±0.02	0.10±0.02	0.30±0.02	0.10±0.02
-0.4	0.4	0	Local	325.10±6.64	-1.00±0.04	449.45±5.12	-1.50±0.05	325.02±6.60	-1.00±6.60	449.41±5.12	-1.50±5.12	378.12±27.24	0.02±27.24	178.36±14.67	0.02±14.67	128.07±12.26	0.01±12.26	60.34±6.62	0.01±6.62	1257.79±49.16	0.20±0.01	596.01±40.38	0.20±0.01	0.30±0.01	0.10±0.01	0.30±0.02	0.10±0.02
-0.4	0.4	20	Exotic	389.62±12.16	-1.24±0.09	597.07±7.74	-2.05±0.08	389.55±12.05	-1.24±12.05	597.08±7.71	-2.05±7.71	338.53±29.64	0.02±29.64	110.86±10.83	0.02±10.83	119.36±11.19	0.01±11.19	62.28±6.49	0.01±6.49	1208.63±55.55	0.20±0.01	535.67±33.60	0.19±0.01	0.28±0.02	0.09±0.02	0.21±0.02	0.09±0.02
-0.4	0.4	20	Local	296.12±7.31	-0.38±0.06	441.44±5.41	-1.32±0.05	296.07±7.32	-0.38±7.32	441.43±5.44	-1.31±5.44	370.79±32.03	0.02±32.03	176.77±16.77	0.02±16.77	125.99±11.52	0.01±11.52	59.24±6.15	0.01±6.15	1245.65±51.58	0.20±0.00	595.80±33.42	0.20±0.00	0.30±0.02	0.10±0.02	0.30±0.02	0.10±0.02
-0.4	0.6	0	Exotic	324.12±7.52	-1.00±0.05	449.33±5.24	-1.50±0.04	323.94±7.50	-1.00±7.50	449.33±5.33	-1.50±5.33	374.31±32.81	0.02±32.81	179.33±17.55	0.02±17.55	127.55±13.52	0.01±13.52	61.15±6.68	0.01±6.68	1239.17±76.68	0.20±0.01	593.88±43.54	0.20±0.01	0.30±0.01	0.10±0.01	0.30±0.02	0.10±0.02
-0.4	0.6	0	Local	326.11±7.59	-1.00±0.04	450.70±5.39	-1.50±0.04	326.06±7.50	-1.00±7.50	450.67±5.33	-1.50±5.33	374.94±30.49	0.02±30.49	177.92±19.41	0.02±19.41	127.40±12.03	0.01±12.03	60.76±6.86	0.01±6.86	1241.14±77.67	0.20±0.01	593.44±44.42	0.20±0.01	0.30±0.02	0.10±0.02	0.30±0.02	0.10±0.02
-0.4	0.6	20	Exotic	425.11±10.21	-1.33±0.08	597.15±11.76	-2.07±0.09	425.02±10.26	-1.33±10.26	597.16±11.77	-2.07±11.77	309.42±37.29	0.02±37.29	111.30±11.99	0.02±11.99	117.34±12.72	0.01±12.72	62.13±6.91	0.01±6.91	1174.89±69.20	0.19±0.01	533.59±37.56	0.20±0.01	0.26±0.02	0.09±0.02	0.21±0.02	0.09±0.02
-0.4	0.6	20	Local	298.24±8.46	-0.38±0.06	438.61±5.73	-1.21±0.05	298.22±8.48	-0.38±8.48	438.58±5.78	-1.21±5.78	372.59±37.17	0.02±37.17	176.51±20.37	0.02±20.37	124.94±11.55	0.01±11.55	59.68±6.26	0.01±6.26	1239.43±70.68	0.20±0.00	593.11±38.30	0.20±0.00	0.30±0.02	0.10±0.02	0.30±0.02	0.10±0.02
-0.4	0.8	0	Exotic	326.67±6.29	-1.00±0.05	449.20±4.16	-1.49±0.04	326.64±6.31	-1.00±6.31	449.29±4.22	-1.49±4.22	376.10±22.48	0.02±22.48	180.79±13.68	0.02±13.68	129.40±11.23	0.01±11.23	62.55±7.06	0.01±7.06	1261.64±57.33	0.20±0.01	606.09±27.99	0.20±0.01	0.30±0.01	0.10±0.01	0.30±0.02	0.10±0.02
-0.4	0.8	0	Local	323.28±6.30	-1.00±0.05	450.61±4.19	-1.51±0.04	323.36±6.31	-1.00±6.31	450.71±4.22	-1.51±4.22	372.34±26.23	0.02±26.23	180.87±17.93	0.02±17.93	126.90±9.96	0.01±9.96	63.08±6.43	0.01±6.43	1249.34±49.56	0.20±0.01	606.41±29.99	0.20±0.00	0.30±0.01	0.10±0.01	0.30±0.03	0.10±0.03
-0.4	0.8	20	Exotic	465.44±9.23	-1.47±0.09	597.36±8.62	-2.08±0.08	465.52±9.12	-1.47±9.12	597.38±8.44	-2.08±8.44	286.42±26.42	0.02±26.42	110.97±8.96	0.02±8.96	118.14±11.35	0.01±11.35	64.00±7.72	0.01±7.72	1159.54±60.68	0.19±0.01	534.78±25.35	0.19±0.01	0.25±0.02	0.09±0.02	0.21±0.01	0.09±0.01
-0.4	0.8	20	Local	294.80±6.05	-0.37±0.06	434.72±4.25	-1.11±0.04	294.79±6.09	-0.37±6.09	434.71±4.27	-1.11±4.27	366.56±29.12	0.02±29.12	178.69±19.17	0.02±19.17	125.72±10.31	0.01±10.31	61.59±6.30	0.01±6.30	1246.69±55.72	0.20±0.00	604.05±24.05	0.20±0.00	0.29±0.02	0.10±0.02	0.30±0.02	0.10±0.02
